# Supplementary material for: Genetic Aspects of Problematic and Risky Internet Use in Young Men—Analysis of ANKK1, DRD2 and NTRK3 Gene Polymorphism
Source: Genes (Basel). 2024 Jan 27;15(2):169. doi: 10.3390/genes15020169 (PMC10887871; doi:10.3390/genes15020169)
Supplement: Supplementary file 1 [file genes-15-00169-s001.zip]

Archive with 1 entries (1 files):
- genes-2793504-supplementary.pdf
